# Supplementary material for: An early and stable mouse model of polymyxin-induced acute kidney injury
Source: Intensive Care Med Exp. 2024 Oct 1;12:88. doi: 10.1186/s40635-024-00667-y (PMC11445218; doi:10.1186/s40635-024-00667-y)
Supplement: Supplementary file 2 — Supplementary Material 2. [file 40635_2024_667_MOESM2_ESM.xlsx]

## Sheet: Directory
Supplementary Table S1	RT-PCR results for KIM-1 expression at 2, 8, 24, 48, and 72 hours in the PB (35 mg/kg/day subcutaneously) QD group
Supplementary Table S2	RT-PCR results for NGAL expression at 2, 8, 24, 48, and 72 hours in the PB (35 mg/kg/day subcutaneously) QD group
Supplementary Table S3	Glomerular filtration rate(GFR) results for all groups
Supplementary Table S4	Results of measuring KIM-1 expression for all groups
Supplementary Table S5	Results of measuring NGAL expression for all groups
Supplementary Table S6	Results of plasma BUN concentration measurements for all groups
Supplementary Table S7	Results of plasma Scr concentration measurements for all groups

## Sheet: Supplementary Table S1
File Name	admin_2024-01-20 09-12-16_BR200639-pbb35-2h.8h.24h.48h.72h.actin,kim.pcrd
Created By User	admin
Notes
ID
Run Started	01/20/2024 01:12:47 UTC
Run Ended	01/20/2024 03:02:32 UTC
Sample Vol	20
Lid Temp	105
Protocol File Name	Xin Y.prcl
Plate Setup File Name	24.01.20 PBB35-2h.8h.24h.48h.72h,ACTIN KIM.pltd
Base Serial Number	BR200639
Optical Head Serial Number	794BR10240
CFX Maestro Version	5.2.008.0222.
Well group	All Wells
Amplification step	4
Melt step	6
Well	Fluor	Target	Content	Replicate	Sample	Cq	Starting Quantity (SQ)	Cq Mean	Cq Std. Dev	SQ Std. Dev	Melt Temperature	Peak Height	Begin Temperature	End Temperature	Call	End RFU
A01	SYBR	actin	Unkn		2h-1	19.484		19.484	0	0	83	457.389	79	88.5		2216.11
A02	SYBR	actin	Unkn		2h-2	19.3043		19.3043	0	0	83	464.808	79	90.5		2480.58
A03	SYBR	actin	Unkn		2h-3	18.4867		18.4867	0	0	83	425.014	80	88.5		2662.16
A04	SYBR	actin	Unkn		2h-4	19.2774		19.2774	0	0	83.5	517.02	79	90.5		2675.53
A05	SYBR	actin	Unkn		2h-5	18.281		18.281	0	0	83.5	588.933	79	90		2992.31
A06	SYBR	actin	Unkn		2h-6	19.4457		19.4457	0	0	83.5	585.86	79	89.5		3019.68
A07	SYBR	actin	Unkn		8h-1	17.0336		17.0336	0	0	83.5	616.614	79	92.5		2957.62
A08	SYBR	actin	Unkn		8h-2	17.7726		17.7726	0	0	83.5	606.848	79	89.5		2995.43
A09	SYBR	actin	Unkn		8h-3	18.1281		18.1281	0	0	83.5	600.592	79	91.5		2876.05
A10	SYBR	actin	Unkn		8h-4	17.5704		17.5704	0	0	83.5	573.738	78.5	88		2809.59
A11	SYBR	actin	Unkn		8h-5	19.462		19.462	0	0	83.5	517.034	78.5	87.5		2674.65
A12	SYBR	actin	Unkn		8h-6	18.6765		18.6765	0	0	83.5	526.011	79	88		2772.01
B01	SYBR	kim	Unkn		2h-1	27.1783		27.1783	0	0	76.5	575.955	69	87.5		2885.12
B02	SYBR	kim	Unkn		2h-2	24.539		24.539	0	0	76.5	607.05	68	88		3018.74
B03	SYBR	kim	Unkn		2h-3	27.3825		27.3825	0	0	76.5	618.049	67.5	90		3269.1
B04	SYBR	kim	Unkn		2h-4	27.1364		27.1364	0	0	76.5	619.675	68	88.5		3529.2
B05	SYBR	kim	Unkn		2h-5	25.6273		25.6273	0	0	76.5	583.238	67.5	90.5		3741.21
B06	SYBR	kim	Unkn		2h-6	25.171		25.171	0	0	76.5	582.13	70	89.5		3885.45
B07	SYBR	kim	Unkn		8h-1	23.5946		23.5946	0	0	77	794.908	67.5	90		3913.49
B08	SYBR	kim	Unkn		8h-2	24.6711		24.6711	0	0	76.5	784.733	67.5	89.5		4186.61
B09	SYBR	kim	Unkn		8h-3	25.0941		25.0941	0	0	77	823.889	67.5	88		3866.5
B10	SYBR	kim	Unkn		8h-4	24.3714		24.3714	0	0	77	856.698	68.5	89		3983.27
B11	SYBR	kim	Unkn		8h-5	26.8231		26.8231	0	0	76.5	637.567	68	86		3752.02
B12	SYBR	kim	Unkn		8h-6	24.0487		24.0487	0	0	76.5	579.458	68.5	89		3598.66
C01	SYBR	actin	Unkn		D1-1	19.4464		19.4464	0	0	83	546.875	78.5	88.5		2835.32
C02	SYBR	actin	Unkn		D1-2	18.5812		18.5812	0	0	83	556.811	78.5	87.5		2902.07
C03	SYBR	actin	Unkn		D1-3	18.1351		18.1351	0	0	83.5	675.487	79	88		3405.92
C04	SYBR	actin	Unkn		D1-4	18.3479		18.3479	0	0	83.5	629.52	78.5	89		3248.44
C05	SYBR	actin	Unkn		D1-5	18.3746		18.3746	0	0	83.5	647.121	78.5	92		3296.88
C06	SYBR	actin	Unkn		D1-6	18.9991		18.9991	0	0	83.5	690.102	79	90.5		3374.32
C07	SYBR	actin	Unkn		D2-1	18.1813		18.1813	0	0	83.5	652.919	79	88.5		3276
C08	SYBR	actin	Unkn		D2-2	19.0536		19.0536	0	0	83.5	653.498	79	88.5		3324.21
C09	SYBR	actin	Unkn		D2-3	18.2406		18.2406	0	0	83.5	661.111	79	87.5		3187.83
C10	SYBR	actin	Unkn		D2-4	19.1507		19.1507	0	0	83.5	608.987	79	89.5		3201.75
C11	SYBR	actin	Unkn		D2-5	18.0121		18.0121	0	0	83.5	639.952	79	88		3159.09
C12	SYBR	actin	Unkn		D2-6	18.2606		18.2606	0	0	83	575.942	78.5	88.5		3056.66
D01	SYBR	kim	Unkn		D1-1	19.3293		19.3293	0	0	77	835.466	68.5	87		4019.33
D02	SYBR	kim	Unkn		D1-2	20.6558		20.6558	0	0	77	864.927	68	85		4168.43
D03	SYBR	kim	Unkn		D1-3	20.5436		20.5436	0	0	77	968.814	68	88.5		4539.75
D04	SYBR	kim	Unkn		D1-4	20.6362		20.6362	0	0	77	928.905	69	88		4402.42
D05	SYBR	kim	Unkn		D1-5	19.6966		19.6966	0	0	77	948.353	69.5	89		4497.32
D06	SYBR	kim	Unkn		D1-6	21.4458		21.4458	0	0	77	963.534	67.5	88.5		5008.34
D07	SYBR	kim	Unkn		D2-1	19.0597		19.0597	0	0	77	920.578	68	85.5		4412.93
D08	SYBR	kim	Unkn		D2-2	19.5946		19.5946	0	0	77	966.015	68	88.5		4549.41
D09	SYBR	kim	Unkn		D2-3	20.4964		20.4964	0	0	77	930.999	67.5	93		4356
D10	SYBR	kim	Unkn		D2-4	19.6114		19.6114	0	0	77	975.042	69.5	84		4421.39
D11	SYBR	kim	Unkn		D2-5	17.8656		17.8656	0	0	77	922.725	67.5	85		4259.48
D12	SYBR	kim	Unkn		D2-6	20.8933		20.8933	0	0	77	839.094	68.5	86.5		3851.33
E01	SYBR	actin	Unkn		D3-1	17.6547		17.6547	0	0	83	627.261	79	88.5		3114.41
E02	SYBR	actin	Unkn		D3-2	25.7017		25.7017	0	0	76	396.686	67.5	88.5		3175.03
E03	SYBR	actin	Unkn		D3-3	17.1999		17.1999	0	0	83.5	718.239	78.5	89.5		3591.41
E04	SYBR	actin	Unkn		D3-4	17.6812		17.6812	0	0	83.5	719.695	79	87.5		3626.84
E05	SYBR	actin	Unkn		D3-5	18.2095		18.2095	0	0	83.5	717.339	78.5	90.5		3668.34
E06	SYBR	actin	Unkn		D3-6	17.6087		17.6087	0	0	83.5	708.077	78.5	88.5		3509.09
E07	SYBR	actin	Unkn		0-1	20.5617		20.5617	0	0	83	603.847	79	87		3448.24
E08	SYBR	actin	Unkn		0-2	17.9		17.9	0	0	83.5	673.522	78.5	94		3351.26
E09	SYBR	actin	Unkn		0-3	18.1017		18.1017	0	0	83.5	668.514	79	89.5		3376.34
F01	SYBR	kim	Unkn		D3-1	19.1881		19.1881	0	0	77	897.932	69	86		4066.48
F02	SYBR	kim	Unkn		D3-2	26.5763		26.5763	0	0	76.5	690.019	68	88.5		4061.18
F03	SYBR	kim	Unkn		D3-3	19.1743		19.1743	0	0	77	933.891	68	88		4345.81
F04	SYBR	kim	Unkn		D3-4	19.6234		19.6234	0	0	77	940.483	67.5	87.5		4528.25
F05	SYBR	kim	Unkn		D3-5	20.1615		20.1615	0	0	77	915.052	72	86		4508.73
F06	SYBR	kim	Unkn		D3-6	19.9616		19.9616	0	0	77	894.024	72	84		4383.29
F07	SYBR	kim	Unkn		0-1	26.389		26.389	0	0	76.5	654.385	67.5	89.5		4066.16
F08	SYBR	kim	Unkn		0-2	25.64		25.64	0	0	76.5	690.992	67.5	95		3828.5
F11	SYBR	kim	Unkn		0-5	34.017		34.017	0	0	72.5	404.308	67.5	82.5		1665.32

## Sheet: Supplementary Table S2
File Name	admin_2024-01-21 _BR200639-pbb35-2h.8h.24h.48h.72h.actin,ngal.pcrd
Created By User	admin
Notes
ID
Run Started	01/21/2024 05:34:24 UTC
Run Ended	01/21/2024 07:24:05 UTC
Sample Vol	20
Lid Temp	105
Protocol File Name	XinY. prcl
Plate Setup File Name	24.01.21 PBB35-2h.8h.24h.48h.72h,actin ngal.pltd
Base Serial Number	BR200639
Optical Head Serial Number	794BR10240
CFX Maestro Version	5.2.008.0222.
Well group	All Wells
Amplification step	4
Melt step	6
Well	Fluor	Target	Content	Replicate	Sample	Cq	Starting Quantity (SQ)	Cq Mean	Cq Std. Dev	SQ Std. Dev	Melt Temperature	Peak Height	Begin Temperature	End Temperature	Call	End RFU
A01	SYBR	actin	Unkn		2h-1	18.5426		18.5426	0	0	83.5	465.706	78	90		2380.17
A02	SYBR	actin	Unkn		2h-2	18.7047		18.7047	0	0	83.5	507.059	77	93.5		2583.15
A03	SYBR	actin	Unkn		2h-3	18.9162		18.9162	0	0	83.5	520.039	77	90		2653.96
A04	SYBR	actin	Unkn		2h-4	18.8291		18.8291	0	0	83.5	585.154	78	93		3016.33
A05	SYBR	actin	Unkn		2h-5	18.0724		18.0724	0	0	83.5	569.381	77.5	89.5		2893.63
A06	SYBR	actin	Unkn		2h-6	19.3886		19.3886	0	0	83.5	587.838	77	90.5		3124.06
A07	SYBR	actin	Unkn		8h-1	16.885		16.885	0	0	83.5	569.572	76.5	89		2857.16
A08	SYBR	actin	Unkn		8h-2	17.5447		17.5447	0	0	83.5	587.405	77.5	92.5		3067.59
A09	SYBR	actin	Unkn		8h-3	17.8716		17.8716	0	0	83.5	564.516	77	88.5		2859.69
A10	SYBR	actin	Unkn		8h-4	17.455		17.455	0	0	83.5	558.161	76	89.5		2818.5
A11	SYBR	actin	Unkn		8h-5	18.9883		18.9883	0	0	83.5	592.685	77.5	89		3178.84
A12	SYBR	actin	Unkn		8h-6	18.3048		18.3048	0	0	83.5	559.982	76.5	90		2948.95
B01	SYBR	ngal	Unkn		2h-1	26.834		26.834	0	0	81.5	591.795	69	89.5		2986.47
B02	SYBR	ngal	Unkn		2h-2	26.6484		26.6484	0	0	81.5	631.454	67.5	89		3332.81
B03	SYBR	ngal	Unkn		2h-3	27.6417		27.6417	0	0	81.5	609.218	67.5	93		3116.54
B04	SYBR	ngal	Unkn		2h-4	27.8801		27.8801	0	0	81.5	618.428	67.5	89		3343.33
B05	SYBR	ngal	Unkn		2h-5	27.0691		27.0691	0	0	81.5	757.286	69	88.5		3726.26
B06	SYBR	ngal	Unkn		2h-6	27.5466		27.5466	0	0	81.5	780.506	70.5	91		3776.85
B07	SYBR	ngal	Unkn		8h-1	23.8165		23.8165	0	0	82	726.436	77	92.5		3498.21
B08	SYBR	ngal	Unkn		8h-2	25.0416		25.0416	0	0	82	730.505	77.5	88.5		3591.22
B09	SYBR	ngal	Unkn		8h-3	24.4386		24.4386	0	0	81.5	813.413	76.5	89		4068.96
B10	SYBR	ngal	Unkn		8h-4	24.2063		24.2063	0	0	82	704.521	77	89.5		3453.24
B11	SYBR	ngal	Unkn		8h-5	26.1818		26.1818	0	0	81.5	737.799	68.5	87.5		3694.08
B12	SYBR	ngal	Unkn		8h-6	23.461		23.461	0	0	81.5	688.249	77	95		3317.02
C01	SYBR	actin	Unkn		24h-1	19.0479		19.0479	0	0	83.5	568.904	76.5	89.5		3142.63
C02	SYBR	actin	Unkn		24h-2	18.0578		18.0578	0	0	83.5	626.13	76	89		3273.53
C03	SYBR	actin	Unkn		24h-3	17.7807		17.7807	0	0	83.5	665.749	76.5	89.5		3285.82
C04	SYBR	actin	Unkn		24h-4	17.8941		17.8941	0	0	83.5	644.427	76.5	88.5		3522.65
C05	SYBR	actin	Unkn		24h-5	18.1119		18.1119	0	0	83.5	677.308	77	91		3671.75
C06	SYBR	actin	Unkn		24h-6	18.7953		18.7953	0	0	83.5	610.113	77	90.5		3275.24
C07	SYBR	actin	Unkn		48h-1	17.8033		17.8033	0	0	83.5	658.272	77.5	88.5		3336.39
C08	SYBR	actin	Unkn		48h-2	18.4554		18.4554	0	0	83.5	704.295	78	89.5		3791.98
C09	SYBR	actin	Unkn		48h-3	18.0058		18.0058	0	0	83.5	704.824	77	88		3556.45
C10	SYBR	actin	Unkn		48h-4	18.675		18.675	0	0	83.5	656.168	78	88.5		3643.56
C11	SYBR	actin	Unkn		48h-5	17.7788		17.7788	0	0	83.5	628.01	76	89.5		3330.34
C12	SYBR	actin	Unkn		48h-6	17.9362		17.9362	0	0	83.5	595.895	77.5	89.5		2984.94
D01	SYBR	ngal	Unkn		24h-1	26.1897		26.1897	0	0	81.5	724.504	77	91		3651.26
D02	SYBR	ngal	Unkn		24h-2	25.6312		25.6312	0	0	81.5	756.034	77	92.5		3629.52
D03	SYBR	ngal	Unkn		24h-3	25.3221		25.3221	0	0	81.5	823.591	77	91		4196.11
D04	SYBR	ngal	Unkn		24h-4	25.8931		25.8931	0	0	81.5	805.345	77	95		4073.71
D05	SYBR	ngal	Unkn		24h-5	25.4609		25.4609	0	0	81.5	831.064	68.5	89		4266.82
D06	SYBR	ngal	Unkn		24h-6	25.6571		25.6571	0	0	82	872.574	67.5	86.5		4550.67
D07	SYBR	ngal	Unkn		48h-1	22.2506		22.2506	0	0	82	832.108	77	93		4131.34
D08	SYBR	ngal	Unkn		48h-2	22.2304		22.2304	0	0	82	892.694	74.5	91.5		4630.89
D09	SYBR	ngal	Unkn		48h-3	23.6264		23.6264	0	0	82	901.889	77.5	92		4315.01
D10	SYBR	ngal	Unkn		48h-4	23.1247		23.1247	0	0	81.5	812.424	77	91		4036.2
D11	SYBR	ngal	Unkn		48h-5	21.8168		21.8168	0	0	82	851.518	77	89		4088.77
D12	SYBR	ngal	Unkn		48h-6	23.3611		23.3611	0	0	82	823.571	77	93.5		3877.25
E01	SYBR	actin	Unkn		72h-1	17.1413		17.1413	0	0	83.5	607.449	76.5	88		3074.29
E03	SYBR	actin	Unkn		72h-3	16.9639		16.9639	0	0	83.5	695.634	76.5	92.5		3448.45
E04	SYBR	actin	Unkn		72h-4	17.3102		17.3102	0	0	83.5	693.063	76	91.5		3733.57
E05	SYBR	actin	Unkn		72h-5	18.1741		18.1741	0	0	83.5	685.199	78	88.5		3746.05
E06	SYBR	actin	Unkn		72h-6	17.4574		17.4574	0	0	83.5	673.128	77	88		3533.96
E07	SYBR	actin	Unkn		0-1	19.5181		19.5181	0	0	83.5	678.738	77	88		3647.36
E08	SYBR	actin	Unkn		0-2	19.2994		19.2994	0	0	83.5	641.72	78	88		3359.61
E10	SYBR	actin	Unkn		0-4	18.3206		18.3206	0	0	83.5	597.134	78	88.5		2778.39
E11	SYBR	actin	Unkn		0-5	19.5542		19.5542	0	0	83.5	627.914	77	90.5		3211.38
E12	SYBR	actin	Unkn		0-6	18.8671		18.8671	0	0	83.5	557.165	77	92.5		2752.05
F01	SYBR	ngal	Unkn		72h-1	20.8685		20.8685	0	0	81.5	840.248	77	94.5		3978.83
F03	SYBR	ngal	Unkn		72h-3	19.8578		19.8578	0	0	82	900.998	77	92		4198.05
F04	SYBR	ngal	Unkn		72h-4	21.0202		21.0202	0	0	82	849.739	77	88		4118.75
F05	SYBR	ngal	Unkn		72h-5	21.8647		21.8647	0	0	82	862.602	77.5	90.5		4352.13
F06	SYBR	ngal	Unkn		72h-6	21.4915		21.4915	0	0	82	878.127	76.5	88		4338.92
F07	SYBR	ngal	Unkn		0-1	28.8982		28.8982	0	0	81.5	732.101	67.5	86		3814.62
F08	SYBR	ngal	Unkn		0-2	27.6941		27.6941	0	0	81.5	808.516	68.5	90		3988.39
F10	SYBR	ngal	Unkn		0-4	27.2936		27.2936	0	0	81.5	754.183	72	92.5		3898.18
F11	SYBR	ngal	Unkn		0-5	27.8129		27.8129	0	0	81.5	773.857	67.5	95		3954.19
F12	SYBR	ngal	Unkn		0-6	26.0993		26.0993	0	0	81.5	782.319	67.5	89.5		3812.57
G01	SYBR	actin	Unkn		0-7	19.7964		19.7964	0	0	83.5	635.003	76.5	89		3182.82
G02	SYBR	actin	Unkn		0-8	18.8513		18.8513	0	0	83.5	692.31	77	91		3561.05
H01	SYBR	ngal	Unkn		0-7	27.0101		27.0101	0	0	81.5	683.833	67.5	89		3446.8
H02	SYBR	ngal	Unkn		0-8	25.7795		25.7795	0	0	81.5	795.4	77	86		3878.98

## Sheet: GFR
	PB (5 mg/kg/day intravenously) QD					PB (35 mg/kg/day subcutaneously) QD
	0h	24h	48h	72h		0h	2h	4h	6h	8h	24h	48h	72h
	1.07154	1.30147	1.41623	1.03144		1.62611	0.131948	0.052641	0.0397126	0.0210876	0.281723	0.442505	0.761989
	1.20331	0.622387	1.05858	1.77219		1.27612	0.114341	0.0210876			0.460291	0.778812	0.282644
	1.11355	1.06814	1.24542	1.19172		1.11994	0.0764812	0.0356427			0.359142	0.411256	0.71665
	1.11855	1.43727	1.18024	0.988141		1.03575	0.152206	0.0340672			0.482378	0.793624	0.781393
	1.0062	1.39783	1.02108	1.10379		1.3465	0.202521	0.0448729	0.0558236		0.493182	0.856802	0.832183
	1.08751	1.05507	0.888954	1.03275		1.11967	0.173488	0.0511827	0.0650336		0.593563	0.760556	0.755422
						1.23201	0.264161	0.03255	0.0210876	0.0521224	0.460291	0.760556	0.517945
	PB (10 mg/kg/day intravenously) QD
	0h	24h	48h	72h		Colistin (70 mg/kg/day subcutaneously) BID
	1.31421	1.01634	1.28586	0.94276		0h	24h	48h	72h
	1.0812	0.838451	0.969667	1.29982		1.01322	1.21583	0.970134	1.1196
	0.878143	0.946245	1.00548	0.808561		1.21691	0.98375	0.909877	1.0434
	0.931284	1.19256	1.17212	1.47564		0.97214	1.03679	1.13694	1.03668
	1.06845	0.851011	1.08656	1.3478		1.12467	1.12347	1.04587	1.20369
	1.1128	1.13005	1.12809	1.1763		1.20368	1.14293	1.06873	1.10334
						1.16437	0.96342	1.12765	1.06623
	PB (26.6 mg/kg/day intravenously) BID
	0h	24h	48h	72h		Colistin (120 mg/kg/day subcutaneously) BID
	1.50234	1.15226	1.1684	1.17314		0h	24h	48h	72h
	1.27873	1.23502	1.32429	1.23928		1.12036	0.856371	0.753202	1.26564
	1.53431	1.22265	1.58378	1.29575		0.99135	0.746252	1.30404	1.09167
	1.21377	1.02693	1.06337	1.37663		1.21468	0.75549	1.04849	1.12876
	0.964668	1.44166	1.27525	1.64322		1.00691	0.80496	1.15868	1.18534
	1.27694	1.01431	1.2646	1.24316		1.23573	0.91972	1.05213	1.13443
						1.14952	0.865173	0.96541	1.12879
	PB (35 mg/kg/day intravenously) TID
	0h	24h	48h	72h
	1.10452	0.822237	0.936276	1.09682
	1.24586	1.19134	1.08502	1.08986
	0.98654	0.958404	0.992739	0.869552
	1.16454	1.10806	1.18185	1.16975
	1.12658	1.2864	0.935299	1.14162
	1.23081	1.31071	1.12849	0.876009
	PB (35 mg/kg/day subcutaneously) BID
	0h	24h	48h	72h
	1.18743	1.32084	1.68593	1.41764
	1.20543	1.3892	1.48341	1.40521
	1.38037	1.42783	1.35746	1.70863
	1.19578	1.24651	1.2885	1.2907
	1.23452	1.15153	1.13441	1.04777
	1.20486	1.23346	1.06896	1.13587

## Sheet: KIM-1
	PB (35 mg/kg/day subcutaneously) QD							KIM-1 at 72 hours
	con	2h	8h	24h	48h	72h		Control	IV.5(QD)	IV.10(QD)	IV.13.3(BID)	IV.35(TID)	SC.35(BID)	SC.E70(BID)	SC.E120(BID)
	0.286152	54.6285	119.838	5272	6154.91	3908.73		0.984621	1.10344	1.48075	2.12518	1.34762	1.13765	1.02089	1.87231
	0.225805	100.497	94.8475	2686.2	7776.4	6171.25		1.16868	1.09638	2.1257	2.50106	1.94629	2.14399	1.25913	1.90421
	0.0574183	23.7535	90.5066	2131.23	2369.08	2879.41		0.878495	0.870215	1.24289	2.16375	1.72839	1.72305	1.08477	2.03388
	0.242433	48.7357	101.473	2316.32	8222.34	2944.24		1.0634	2.44831	3.28199	1.91027	3.41636	3.63819	2.0594	2.20721
	0.159206	69.5352	68.8261	4525.95	9524.46	2924.51		1.17967	1.47836	2.18372	2.02503	2.88696	1.51946	1.34416	1.10624
	0.0427813	80.87	173.196	2075.54	1824.42	2214.96		1.06997	1.84007	2.44123	1.80974	1.5944	2.01516	0.90165	3.00254

## Sheet: NGAL
	PB (35 mg/kg/day subcutaneously) QD							NGAL at 72 hours
	con	2h	8h	24h	48h	72h		Control	IV.5(QD)	IV.10(QD)	IV.13.3(BID)	IV.35(TID)	SC.35(BID)	SC.E70(BID)	SC.E120(BID)
	0.626908	1.33323	3.42234	2.95801	19.1472	31.5411		1.01731	1.71168	1.85268	1.7315	1.84749	2.28775	1.14894	2.18465
	1.24119	1.69664	2.31253	2.19318	30.5157	56.1999		0.810951	1.48499	1.43643	2.13993	1.06781	2.05455	0.992165	1.96378
	0.831243	0.986827	4.40571	2.24224	8.48995	31.9201		1.02265	2.27886	2.06906	1.82563	2.04985	1.08264	1.43233	1.62197
	1.3638	0.787496	3.87743	1.63278	19.1165	32.3516		1.14022	1.40898	1.9569	1.57205	2.16749	1.06165	1.21865	1.2244
	0.831243	0.81773	2.85377	2.56224	25.4287	25.4968		1.12458	2.07825	0.981132	1.54377	1.64871	2.10689	2.14179	1.18468
	1.3638	1.46249	6.71451	3.5915	9.72383	48.3454		1.04984	1.12323	1.17293	1.1253	1.38795	1.42962	1.16482	2.05498

## Sheet: BUN
	PB (35 mg/kg/day subcutaneously) QD							BUN at 72 hours
	Control	2h	8h	24h	48h	72h		Control	IV.5(QD)	IV.10(QD)	IV.26.6(BID)	IV.35(TID)	SC.35(BID)	SC.E70(BID)	SC.E120(BID)
	12	16	30	13	23	37		17	13	24	17	26	23	21	22
	14	14	25	23	53	80		20	17	19	18	19	25	17	18
	16	17	31	21	24	43		16	18	23	21	23	19	20	21
	17	17	29	17	32	39		18	12	21	20	25	21	24	20
	18	17	29	24	49	34		19	22	19	18	21	29	19	23
	17	15	34	22	24	68		21	14	20	18	23	16	21	22

## Sheet: Scr
	PB (35 mg/kg/day subcutaneously) QD							Scr at 72 hours
	Control	2h	8h	24h	48h	72h		Control	IV.5(QD)	IV.10(QD)	IV.13.3(BID)	IV.35(TID)	SC.35(BID)	SC.E70(BID)	SC.E120(BID)
	16.2685	32.8578	21.8594	31.2997	40.4651	62.9265		30.0639	18.9291	27.0271	14.8801	21.0548	27.3308	15.8924	15.4662
	6.91985	42.3898	21.6761	30.1082	93.166	60.0345		21.8647	28.2418	29.1529	21.0548	30.5385	21.9659	16.9046	14.7789
	13.3356	65.0283	30.2915	63.9908	80.5607	55.7759		13.7666	30.2663	25.1039	14.6777	27.2296	29.3553	16.9046	48.082
	11.5025	13.244	30.2915	18.0099	48.8056	35.9741		21.561	21.0548	28.0394	13.2392	33.5056	22.0671	23.9706	33.8679
	16.0852	14.1605	64.0201	23.6925	36.6156	106.908		24.8364	41.6036	28.1406	22.3282	20.0426	18.0181	18.9291	23.1806
	23.5092	12.3274	9.76112	15.9936	40.2818	53.2966		20.108	14.6777	19.8401	14.8801	21.0548	19.0303	10.7299	21.7421
